# Supplementary material for: Influence of the Sputtering Temperature on Reflectivity and Electrical Properties of ITO/AgIn/ITO Composite Films for High-Reflectivity Anodes
Source: Materials (Basel). 2023 Apr 3;16(7):2849. doi: 10.3390/ma16072849 (PMC10095718; doi:10.3390/ma16072849)
Supplement: Supplementary file 1 [file materials-16-02849-s001.zip]

Archive with 1 entries (1 files):
- materials-2293790-supplementary.pdf
